# Supplementary material for: Synthesis, Insecticidal, Fungicidal Activities and Structure–Activity Relationships of Tschimganin Analogs
Source: Molecules. 2018 Jun 18;23(6):1473. doi: 10.3390/molecules23061473 (PMC6099738; doi:10.3390/molecules23061473)
Supplement: Supplementary file 1 [file molecules-23-01473-s001.zip]

Archive with 1 entries (1 files):
- molecules-310568-supplementary.pdf
